# Supplementary material for: Identification of a Five Autophagy Subtype-Related Gene Expression Pattern for Improving the Prognosis of Lung Adenocarcinoma
Source: Front Cell Dev Biol. 2021 Nov 18;9:756911. doi: 10.3389/fcell.2021.756911 (PMC8636677; doi:10.3389/fcell.2021.756911)
Supplement: Supplementary file 2 [file Table1.XLSX]

## Sheet: 222 autophagy-related genes
A total of 222 autophagy-related genes from the HADb were identified.
Gene symbol	Gene name
AMBRA1	autophagy and beclin 1 regulator 1
APOL1	apolipoprotein L1
ARNT	aryl hydrocarbon receptor nuclear translocator
ARSA	arylsulfatase A
ARSB	arylsulfatase B
ATF4	activating transcription factor 4
ATF6	activating transcription factor 6
ATG10	autophagy related 10
ATG12	autophagy related 12
ATG16L1	autophagy related 16 like 1
ATG16L2	autophagy related 16 like 2
ATG2A	autophagy related 2A
ATG2B	autophagy related 2B
ATG3	autophagy related 3
ATG4A	autophagy related 4A
ATG4B	autophagy related 4B
ATG4C	autophagy related 4C
ATG4D	autophagy related 4D
ATG5	autophagy related 5
ATG7	autophagy related 7
ATG9A	autophagy related 9A
ATG9B	autophagy related 9B
ATIC	5-aminoimidazole-4-carboxamide ribonucleotide formyltransferase /IMP cyclohydrolase
BAG1	BAG cochaperone 1
BAG3	BAG cochaperone 3
BAK1	BCL2 antagonist/killer 1
BAX	BCL2 associated X, apoptosis regulator
BCL2	BCL2 apoptosis regulator
BCL2L1	BCL2 like 1
BECN1	beclin 1
BID	BH3 interacting domain death agonist
BIRC5	baculoviral IAP repeat containing 5
BIRC6	baculoviral IAP repeat containing 6
BNIP1	BCL2 interacting protein 1
BNIP3	BCL2 interacting protein 3
BNIP3L	BCL2 interacting protein 3 like
C12orf44	also known as ATG101, autophagy related 101
C12orf88	also known as FAM215A, family with sequence similarity 215 member A
CALCOCO2	calcium binding and coiled-coil domain 2
CAMKK2	calcium/calmodulin dependent protein kinase kinase 2
CANX	calnexin
CAPN1	calpain 1
CAPN10	calpain 10
CAPN2	calpain 2
CAPNS1	calpain small subunit 1
CASP1	caspase 1
CASP3	caspase 3
CASP4	caspase 4
CASP8	caspase 8
CCL2	C-C motif chemokine ligand 2
CCR2	C-C motif chemokine receptor 2
CD46	CD46 molecule
CDKN1A	cyclin dependent kinase inhibitor 1A
CDKN1B	cyclin dependent kinase inhibitor 1B
CDKN2A	cyclin dependent kinase inhibitor 2A
CFLAR	CASP8 and FADD like apoptosis regulator
CHMP2B	charged multivesicular body protein 2B
CHMP4B	charged multivesicular body protein 4B
CLN3	CLN3 lysosomal/endosomal transmembrane protein, battenin
CTSB	cathepsin B
CTSD	cathepsin D
CTSL1	also known as CTSL, cathepsin L
CX3CL1	C-X3-C motif chemokine ligand 1
CXCR4	C-X-C motif chemokine receptor 4
DAPK1	death associated protein kinase 1
DAPK2	death associated protein kinase 2
DDIT3	DNA damage inducible transcript 3
DIRAS3	DIRAS family GTPase 3
DLC1	DLC1 Rho GTPase activating protein
DNAJB1	DnaJ heat shock protein family (Hsp40) member B1
DNAJB9	DnaJ heat shock protein family (Hsp40) member B9
DRAM1	DNA damage regulated autophagy modulator 1
EDEM1	ER degradation enhancing alpha-mannosidase like protein 1
EEF2	eukaryotic translation elongation factor 2
EEF2K	eukaryotic elongation factor 2 kinase
EGFR	epidermal growth factor receptor
EIF2AK2	eukaryotic translation initiation factor 2 alpha kinase 2
EIF2AK3	eukaryotic translation initiation factor 2 alpha kinase 3
EIF2S1	eukaryotic translation initiation factor 2 subunit alpha
EIF4EBP1	eukaryotic translation initiation factor 4E binding protein 1
EIF4G1	eukaryotic translation initiation factor 4 gamma 1
ERBB2	erb-b2 receptor tyrosine kinase 2
ERN1	endoplasmic reticulum to nucleus signaling 1
ERO1A	endoplasmic reticulum oxidoreductase 1 alpha
FADD	Fas associated via death domain
FAM48A	also known as SUPT20H, SPT20 homolog, SAGA complex component
FAS	Fas cell surface death receptor
FKBP1A	FKBP prolyl isomerase 1A
FKBP1B	FKBP prolyl isomerase 1B
FOS	Fos proto-oncogene, AP-1 transcription factor subunit
FOXO1	forkhead box O1
FOXO3	forkhead box O3
GAA	alpha glucosidase
GABARAP	GABA type A receptor-associated protein
GABARAPL1	GABA type A receptor associated protein like 1
GABARAPL2	GABA type A receptor associated protein like 2
GAPDH	glyceraldehyde-3-phosphate dehydrogenase
GNAI3	G protein subunit alpha i3
GNB2L1	also known as RACK1, receptor for activated C kinase 1
GOPC	golgi associated PDZ and coiled-coil motif containing
GRID1	glutamate ionotropic receptor delta type subunit 1
GRID2	glutamate ionotropic receptor delta type subunit 2
HDAC1	histone deacetylase 1
HDAC6	histone deacetylase 6
HGS	hepatocyte growth factor-regulated tyrosine kinase substrate
HIF1A	hypoxia inducible factor 1 subunit alpha
HSP90AB1	heat shock protein 90 alpha family class B member 1
HSPA5	heat shock protein family A (Hsp70) member 5
HSPA8	heat shock protein family A (Hsp70) member 8
HSPB8	heat shock protein family B (small) member 8
IFNG	interferon gamma
IKBKB	inhibitor of nuclear factor kappa B kinase subunit beta
IKBKE	inhibitor of nuclear factor kappa B kinase subunit epsilon
IL24	interleukin 24
IRGM	immunity related GTPase M
ITGA3	integrin subunit alpha 3
ITGA6	integrin subunit alpha 6
ITGB1	integrin subunit beta 1
ITGB4	integrin subunit beta 4
ITPR1	inositol 1,4,5-trisphosphate receptor type 1
KIAA0226	also known as RUBCN, rubicon autophagy regulator
KIAA0652	also known as ATG13, autophagy related 13
KIAA0831	also known as ATG14, autophagy related 14
KIF5B	kinesin family member 5B
KLHL24	kelch like family member 24
LAMP1	lysosomal associated membrane protein 1
LAMP2	lysosomal associated membrane protein 2
MAP1LC3A	microtubule associated protein 1 light chain 3 alpha
MAP1LC3B	microtubule associated protein 1 light chain 3 beta
MAP1LC3C	microtubule associated protein 1 light chain 3 gamma
MAP2K7	mitogen-activated protein kinase kinase 7
MAPK1	mitogen-activated protein kinase 1
MAPK3	mitogen-activated protein kinase 3
MAPK8	mitogen-activated protein kinase 8
MAPK8IP1	mitogen-activated protein kinase 8 interacting protein 1
MAPK9	mitogen-activated protein kinase 9
MBTPS2	membrane bound transcription factor peptidase, site 2
MLST8	MTOR associated protein, LST8 homolog
MTMR14	myotubularin related protein 14
MTOR	mechanistic target of rapamycin kinase
MYC	MYC proto-oncogene, bHLH transcription factor
NAF1	nuclear assembly factor 1 ribonucleoprotein
NAMPT	nicotinamide phosphoribosyltransferase
NBR1	NBR1 autophagy cargo receptor
NCKAP1	NCK associated protein 1
NFE2L2	nuclear factor, erythroid 2 like 2
NFKB1	nuclear factor kappa B subunit 1
NKX2-3	NK2 homeobox 3
NLRC4	NLR family CARD domain containing 4
NPC1	NPC intracellular cholesterol transporter 1
NRG1	neuregulin 1
NRG2	neuregulin 2
NRG3	neuregulin 3
P4HB	prolyl 4-hydroxylase subunit beta
PARK2	parkin RBR E3 ubiquitin protein ligase
PARP1	poly(ADP-ribose) polymerase 1
PEA15	proliferation and apoptosis adaptor protein 15
PELP1	proline, glutamate and leucine rich protein 1
PEX14	peroxisomal biogenesis factor 14
PEX3	peroxisomal biogenesis factor 3
PIK3C3	phosphatidylinositol 3-kinase catalytic subunit type 3
PIK3R4	phosphoinositide-3-kinase regulatory subunit 4
PINK1	PTEN induced kinase 1
PPP1R15A	protein phosphatase 1 regulatory subunit 15A
PRKAB1	protein kinase AMP-activated non-catalytic subunit beta 1
PRKAR1A	protein kinase cAMP-dependent type I regulatory subunit alpha
PRKCD	protein kinase C delta
PRKCQ	protein kinase C theta
PTEN	phosphatase and tensin homolog
PTK6	protein tyrosine kinase 6
RAB11A	RAB11A, member RAS oncogene family
RAB1A	RAB1A, member RAS oncogene family
RAB24	RAB24, member RAS oncogene family
RAB33B	RAB33B, member RAS oncogene family
RAB5A	RAB5A, member RAS oncogene family
RAB7A	RAB7A, member RAS oncogene family
RAC1	Rac family small GTPase 1
RAF1	Raf-1 proto-oncogene, serine/threonine kinase
RB1	RB transcriptional corepressor 1
RB1CC1	RB1 inducible coiled-coil 1
RELA	RELA proto-oncogene, NF-kB subunit
RGS19	regulator of G protein signaling 19
RHEB	Ras homolog, mTORC1 binding
RPS6KB1	ribosomal protein S6 kinase B1
RPTOR	regulatory associated protein of MTOR complex 1
SAR1A	secretion associated Ras related GTPase 1A
SERPINA1	serpin family A member 1
SESN2	sestrin 2
SH3GLB1	SH3 domain containing GRB2 like, endophilin B1
SIRT1	sirtuin 1
SIRT2	sirtuin 2
SPHK1	sphingosine kinase 1
SPNS1	sphingolipid transporter 1 (putative)
SQSTM1	sequestosome 1
ST13	ST13 Hsp70 interacting protein
STK11	serine/threonine kinase 11
TBK1	TANK binding kinase 1
TM9SF1	transmembrane 9 superfamily member1
TMEM49	also known as VMP1, vacuole membrane protein 1
TMEM74	transmembrane protein 74
TNFSF10	TNF superfamily member 10
TP53	tumor protein p53
TP53INP2	tumor protein p53 inducible nuclear protein 2
TP63	tumor protein p63
TP73	tumor protein p73
TSC1	TSC complex subunit 1
TSC2	TSC complex subunit 2
TUSC1	tumor suppressor candidate 1
ULK1	unc-51 like autophagy activating kinase 1
ULK2	unc-51 like autophagy activating kinase 2
ULK3	unc-51 like autophagy activating kinase 3
USP10	ubiquitin specific peptidase 10
UVRAG	UV radiation resistance associated
VAMP3	vesicle associated membrane protein 3
VAMP7	vesicle associated membrane protein 7
VEGFA	vascular endothelial growth factor A
WDFY3	WD repeat and FYVE domain containing 3
WDR45	WD repeat domain 45
WDR45L	WD repeat domain phosphoinositide-interacting protein 3
WIPI1	WD repeat domain, phosphoinositide interacting 1
WIPI2	WD repeat domain, phosphoinositide interacting 2
ZFYVE1	zinc finger FYVE-type containing 1

## Sheet: Primer Sequence
Primers used in qRT-PCR analysis
gene	Primer Sequence (5'→3')
Homo-ATG9B-93F	GGAATGGCTTTGCCTGCATC
Homo-ATG9B-93R	CGCATCGAAGGAGGAAGGTT
Homo-ATIC-75F	CGGCCAGCTCGCCTTATTT
Homo-ATIC-75R	CCAAGAGCGGTCAGGTTTCT
Homo-BIRC5-126F	TTTCTCAAGGACCACCGCATC
Homo-BIRC5-126R	CAAGTCTGGCTCGTTCTCAG
Homo-BNIP3-108F	TCAGCAATAATGGGAACGGG
Homo-BNIP3-108R	AGCTACTCCGTCCAGACTCAT
Homo-CCL2-107F	AATCAATGCCCCAGTCACCT
Homo-CCL2-107R	CTTCTTTGGGACACTTGCTGC
Homo-CDKN2A-71 F	TCGCGATGTCGCACGGTA
Homo-CDKN2A-71 R	CATCTATGCGGGCATGGTTACTG
Homo-DAPK2-138F	GACTTTGGTCTGGCTCACGA
Homo-DAPK2-138R	GATGACGCCTATGCTCCACA
Homo-DLC1-93F	TGAATGAACCGGAAGAGCCC
Homo-DLC1-93R	ATCTCAGTCGGTGCCTGTTG
Homo-EIF4EBP1-144F	TGACCAAAACACCCCCAAGG
Homo-EIF4EBP1-144R	CAAACTGTGACTCTTCACCGCC
Homo-ERBB2-134F	CGAGTACTTGACACCCCAGG
Homo-ERBB2-134R	CTTTGAAGGTGCTGGGTGGA
Homo-FOS-105F	TACTACCACTCACCCGCAGA
Homo-FOS-105R	CGTGGGAATGAAGTTGGCAC
Homo-GAPDH-86 F	AAATCAAGTGGGGCGATGCT
Homo-GAPDH-86 R	CAAATGAGCCCCAGCCTTCT
Homo-GRID1-127F	TCACAAGCAGATTTCCCCAGC
Homo-GRID1-127R	CAGAAAGGTGCTGACCGAGAG
Homo-HSPA5-76F	AGACGGGCAAAGATGTCAGG
Homo-HSPA5-76R	GCCCGTTTGGCCTTTTCTAC
Homo-HSPB8-123F	CTCCTGCCACTACCCAAGC
Homo-HSPB8-123R	GGCCAAGAGGCTGTCAAGT
Homo-IFNγ(IFNG)-109F	AGCTCTGCATCGTTTTGGGT
Homo-IFNγ(IFNG)-109R	TCCGCTACATCTGAATGACCT
Homo-IKBKE-197F	CCCAAGTTCGTCCCCAAAGT
Homo-IKBKE-197R	AGGGATGTCCTTGCCACTTC
Homo-ITGB4-162F	GAGTGTGTCCGTGTGGATAAG
Homo-ITGB4-162R	GTCAATCTGGGTCTCCTCTGT
Homo-MAP1LC3C-153F	GAGAGCCACGGAAGCCTTTT
Homo-MAP1LC3C-153R	GACTCCAGGCAGCCAAATGT
Homo-NLRC4-96F	CTGACATTGGAGAGGGAATGGA
Homo-NLRC4-96R	CAGACAAGCAGCAGGAGACTA
Homo-NRG1-89F	ACATCTACATCCACCACTGGG
Homo-NRG1-89R	ATGAAGCACTCCCCTCCATTC
Homo-NRG3-71F	GGTACCTCTGTTCATCGGCTT
Homo-NRG3-71R	AGCCCACCACGATCCATTTG
Homo-P4HB-132F	GGCTTCTTCAAGGACGTGGA
Homo-P4HB-132R	CCCATCTTTGTCGAGCTGGT
Homo-PARP1-98F	GGCAAGCACAGTGTCAAAGG
Homo-PARP1-98R	GAAATCCCGGTCCCAAGAGG
Homo-PPP1R15A-86F	CTGGCTGGTGGAAGCAGTAA
Homo-PPP1R15A-86R	TATGGGGGATTGCCAGAGGA
Homo-PRKCQ-131F	CTCAACAGGCTCGCTGCTTA
Homo-PRKCQ-131F	AGGCTCTCTTTTTCCCGGTG
Homo-PTK6-138F	TGAGAAAGTCCTGCCCGTTT
Homo-PTK6-138R	CAGAGGGTGTTTTCCCCGAC
Homo-TMEM74-154F	TGTGGAAGGGGGAGCTCTAT
Homo-TMEM74-154R	CTCTGTACAGCAAGCGCATC

## Sheet: 28 autophagy-related genes 
A total of 28 differentially expressed autophagy-related genes were pooled.
gene	conMean	treatMean	logFC	pValue	fdr
ATG9B	0.30212	1.18852	1.97597	1.03501e-11	2.93253e-11
ATIC	10.4012	26.5514	1.35203	4.49905e-33	8.41323e-31
BIRC5	0.806704	11.4556	3.82787	2.16858e-32	1.12592e-30
BNIP3	7.39538	17.8455	1.27086	1.18714e-20	8.53826e-20
CCL2	59.7135	23.9855	-1.3159	8.87301e-07	1.52225e-06
CDKN2A	0.498778	6.30616	3.66029	1.44844e-14	5.64286e-14
DAPK2	5.47533	1.5772	-1.79558	4.53466e-30	1.05998e-28
DLC1	33.07	7.67123	-2.10799	1.35563e-30	4.22504e-29
EIF4EBP1	13.2326	43.9547	1.73192	3.84839e-18	2.11662e-17
ERBB2	16.552	37.2448	1.17003	7.02442e-16	3.12754e-15
FOS	309.844	105.986	-1.54767	1.53299e-13	5.51288e-13
GAPDH	216.948	770.92	1.82923	3.28776e-30	8.78301e-29
GRID1	0.757951	0.314466	-1.2692	6.07017e-23	5.40534e-22
HSPA5	126.06	255.203	1.01754	5.09122e-29	8.65508e-28
HSPB8	35.0357	9.8542	-1.83002	2.40838e-32	1.12592e-30
IFNG	0.329487	0.869432	1.39985	0.00908873	0.0112556
IKBKE	2.33811	5.71383	1.28911	4.01769e-26	4.69567e-25
ITGB4	11.019	37.5647	1.76939	8.66322e-12	2.49234e-11
MAP1LC3C	4.9256	2.1064	-1.22552	1.17572e-17	6.10722e-17
NLRC4	4.81096	1.29541	-1.89292	1.89738e-32	1.12592e-30
NRG1	1.00973	0.385504	-1.38916	1.04853e-25	1.08931e-24
NRG3	0.39458	0.0804795	-2.29362	2.37688e-29	4.44477e-28
P4HB	110.456	258.027	1.22405	1.08531e-30	4.05907e-29
PARP1	13.5105	28.9056	1.09726	5.56278e-28	8.00185e-27
PPP1R15A	93.578	28.2118	-1.72987	1.4144e-27	1.88924e-26
PRKCQ	4.26851	1.60213	-1.41374	3.24466e-27	4.04501e-26
PTK6	3.04201	10.789	1.82646	6.09103e-17	2.99743e-16
TMEM74	0.0373222	0.213342	2.51506	3.15063e-05	4.82925e-05

## Sheet: 168 DEGs based on clusters
A total of 168 differentially expressed genes between cluster 1 and cluster 2.
gene	conMean	treatMean	logFC	pValue	pValue	fdr
PINK1	5.90014	5.48869	-0.104288	0.994183	0.0497092	0.994183
ARNT	12.2375	11.9966	-0.0286792	0.989631	0.0494816	0.994183
CALCOCO2	14.9158	13.3325	-0.161895	0.944153	0.0472077	0.955529
PARP1	25.3312	28.8222	0.186264	0.944153	0.0472077	0.955529
ZFYVE1	4.90793	4.75444	-0.0458407	0.941631	0.0470815	0.955529
RAB33B	3.42833	3.21585	-0.0923067	0.940622	0.0470311	0.955529
NFE2L2	23.6986	21.9583	-0.110036	0.937092	0.0468546	0.955529
PRKAR1A	52.8222	49.3031	-0.0994656	0.937092	0.0468546	0.955529
VEGFA	20.6812	23.4167	0.179216	0.926005	0.0463002	0.955529
BIRC5	8.91201	11.4482	0.361304	0.924998	0.0462499	0.955529
SH3GLB1	18.9285	18.5701	-0.0275736	0.92097	0.0460485	0.955529
HSP90AB1	457.909	470.437	0.0389391	0.916944	0.0458472	0.955529
EIF4G1	55.9544	60.1831	0.105106	0.910407	0.0455204	0.955529
EIF2S1	13.0851	13.3949	0.0337561	0.895847	0.0447924	0.955529
FADD	6.06178	6.66177	0.136165	0.882823	0.0441412	0.955529
RELA	19.7467	20.077	0.0239302	0.871827	0.0435914	0.955529
RAF1	13.4762	13.9596	0.050843	0.866837	0.0433418	0.955529
VAMP3	46.7042	41.3611	-0.175276	0.862849	0.0431424	0.955529
CAPN2	60.7338	59.3127	-0.0341592	0.840482	0.0420241	0.94134
BID	7.29119	7.42478	0.0261936	0.839491	0.0419746	0.94134
MLST8	9.12004	9.48942	0.0572785	0.830582	0.0415291	0.94134
RGS19	12.077	11.2636	-0.100589	0.81283	0.0406415	0.928948
BNIP1	4.676	4.78077	0.0319682	0.811354	0.0405677	0.928948
VAMP7	19.4165	19.43	0.000999245	0.806442	0.0403221	0.928948
RB1	8.44952	8.17354	-0.0479089	0.79664	0.039832	0.928948
DDIT3	15.4584	19.2688	0.317872	0.776649	0.0388324	0.912426
ATG9A	9.68051	10.1694	0.0710757	0.775192	0.0387596	0.912426
BAG3	33.7103	36.1947	0.10259	0.773735	0.0386868	0.912426
DNAJB9	21.8665	22.0337	0.0109896	0.769371	0.0384685	0.912426
EIF4EBP1	39.7505	41.718	0.0696961	0.756081	0.037804	0.912426
KIF5B	35.7834	38.4862	0.105053	0.750544	0.0375272	0.912426
RAB24	3.9516	4.0402	0.0319908	0.734729	0.0367364	0.900981
CHMP4B	118.554	130.05	0.13353	0.715236	0.0357618	0.883526
NAMPT	28.6963	32.6195	0.184869	0.710981	0.035549	0.883526
SERPINA1	258.23	198.63	-0.378574	0.707206	0.0353603	0.883526
ITGB1	64.2614	70.2126	0.127778	0.696395	0.0348198	0.879657
ITGB4	29.4966	38.7674	0.394292	0.695458	0.0347729	0.879657
NFKB1	12.4082	12.0132	-0.0466642	0.687044	0.0343522	0.879657
TBK1	7.05615	7.38688	0.0660854	0.682386	0.0341193	0.879657
CX3CL1	19.7249	18.5472	-0.0888127	0.678668	0.0339334	0.879657
BAK1	14.9276	15.3411	0.0394182	0.675885	0.0337943	0.879657
SPHK1	3.42238	3.94588	0.205347	0.673569	0.0336785	0.879657
ATG4D	6.53796	7.53162	0.20412	0.667563	0.0333781	0.879657
CCR2	2.43149	2.28904	-0.0870987	0.648303	0.0324151	0.871319
LAMP2	41.5503	41.8926	0.0118383	0.639213	0.0319606	0.86603
PTEN	8.30034	7.86138	-0.0783871	0.638306	0.0319153	0.86603
SIRT2	8.57209	8.2874	-0.0487274	0.633333	0.0316666	0.86603
CTSD	540.323	506.836	-0.0923031	0.629276	0.0314638	0.86603
CASP3	12.825	14.7411	0.200879	0.624108	0.0312054	0.86603
GNAI3	3.64006	3.86725	0.0873482	0.614941	0.0307471	0.86603
SESN2	6.89115	7.35605	0.0941881	0.61405	0.0307025	0.86603
ATIC	22.8569	26.4249	0.209267	0.61405	0.0307025	0.86603
RAB5A	17.2554	17.9475	0.056733	0.59987	0.0299935	0.86603
HSPA8	213.714	231.671	0.116393	0.596349	0.0298174	0.86603
FOXO1	6.49761	5.65065	-0.201492	0.591522	0.0295761	0.86603
TM9SF1	2.75102	2.919	0.0855078	0.583445	0.0291722	0.86603
PELP1	10.1248	10.8303	0.0971757	0.579317	0.0289659	0.86603
IKBKB	7.2996	7.72266	0.0812801	0.565087	0.0282543	0.855267
WIPI1	8.14501	8.78487	0.109103	0.548911	0.0274456	0.838337
RAB1A	68.4738	71.5423	0.0632438	0.546378	0.0273189	0.838337
CAMKK2	9.0398	8.84597	-0.0312706	0.54091	0.0270455	0.838337
HSPA5	227.383	252.974	0.153867	0.539233	0.0269617	0.838337
CHMP2B	18.591	19.209	0.0471722	0.528397	0.0264198	0.837459
STK11	5.44725	5.55845	0.0291552	0.524259	0.0262129	0.837459
ATG9B	1.02466	1.15407	0.171589	0.522196	0.0261098	0.837459
EIF2AK3	6.00474	6.54065	0.123331	0.519726	0.0259863	0.837459
ATG4B	7.65044	8.28486	0.114935	0.501396	0.0250698	0.825828
ATG4A	6.26435	6.43563	0.0389178	0.49938	0.024969	0.825828
TP73	1.06206	1.01241	-0.0690766	0.490165	0.0245083	0.823478
FOS	147.433	111.249	-0.406269	0.48897	0.0244485	0.823478
CFLAR	9.83468	9.00975	-0.126391	0.486188	0.0243094	0.823478
CAPN10	2.76252	3.20638	0.214961	0.482623	0.0241311	0.823478
IKBKE	4.92826	5.69682	0.209077	0.473186	0.0236593	0.823478
EDEM1	20.941	20.7704	-0.0118002	0.472013	0.0236007	0.823478
DNAJB1	39.5433	37.8667	-0.0625045	0.461534	0.0230767	0.823478
DAPK1	13.5887	10.9199	-0.315445	0.459223	0.0229611	0.823478
FAS	8.13317	7.59906	-0.0979967	0.434979	0.021749	0.79431
WDR45	9.0413	9.63556	0.0918381	0.434979	0.021749	0.79431
MAP1LC3B	17.6319	16.8645	-0.0641979	0.432745	0.0216372	0.79431
BAX	20.936	22.0478	0.0746536	0.426451	0.0213225	0.79431
PRKCD	26.7627	26.395	-0.0199617	0.418749	0.0209375	0.79431
RHEB	25.1053	28.8723	0.201695	0.417656	0.0208828	0.79431
HDAC6	5.47237	5.82149	0.0892209	0.416201	0.02081	0.79431
NAF1	2.21685	2.1184	-0.0655402	0.411131	0.0205565	0.79431
CASP4	12.1299	12.2567	0.0150088	0.411131	0.0205565	0.79431
ST13	52.8302	49.1387	-0.104503	0.391571	0.0195785	0.792577
IFNG	0.747097	0.864367	0.210349	0.390508	0.0195254	0.792577
TP53	16.0126	17.0535	0.0908562	0.381834	0.0190917	0.791951
EEF2	484.723	479.022	-0.0170668	0.335728	0.0167864	0.705028
RAC1	110.185	120.656	0.130973	0.320985	0.0160492	0.682601
ARSA	19.6296	21.4535	0.128184	0.320367	0.0160183	0.682601
ARSB	3.43369	3.3818	-0.0219719	0.318211	0.0159105	0.682601
ATF6	11.9279	12.5183	0.0696962	0.305174	0.0152587	0.674595
ULK1	8.41784	9.76219	0.213755	0.305174	0.0152587	0.674595
CANX	135.871	138.274	0.025289	0.298348	0.0149174	0.674595
ATF4	103.853	106.303	0.0336431	0.293952	0.0146976	0.674595
ATG10	1.61741	1.64434	0.0238191	0.287584	0.0143792	0.671028
GAPDH	641.649	768.381	0.260039	0.287296	0.0143648	0.671028
CDKN2A	4.88229	6.32811	0.374215	0.279896	0.0139948	0.671028
BCL2L1	44.4104	41.8756	-0.0847871	0.261964	0.0130982	0.637826
ATG16L2	2.91721	3.11624	0.0952201	0.251595	0.0125797	0.621587
NPC1	8.73177	7.93648	-0.137774	0.250287	0.0125143	0.621587
RAB7A	102.451	98.8007	-0.0523449	0.247684	0.0123842	0.621587
WIPI2	10.0602	11.093	0.140985	0.24177	0.0120885	0.621587
ITPR1	4.14985	3.78882	-0.13131	0.23923	0.0119615	0.621587
ULK3	10.6724	11.7532	0.139171	0.238472	0.0119236	0.621587
CAPN1	36.5182	39.9283	0.128795	0.225839	0.011292	0.611952
NLRC4	2.11067	1.31513	-0.682497	0.221258	0.0110629	0.609365
TNFSF10	48.8266	43.0173	-0.182751	0.215096	0.0107548	0.602269
ITGA6	15.2716	14.8598	-0.0394451	0.203372	0.0101686	0.579092
SIRT1	6.91534	6.84998	-0.0137016	0.196256	0.00981282	0.568467
DIRAS3	2.34021	1.98359	-0.238521	0.18794	0.009397	0.553929
CAPNS1	107.222	101.859	-0.0740275	0.181746	0.00908729	0.545238
FOXO3	8.5915	7.27825	-0.239318	0.181331	0.00906657	0.545238
CLN3	6.49303	6.22755	-0.0602255	0.176819	0.00884097	0.545238
RPS6KB1	5.34395	6.05591	0.180436	0.171993	0.00859965	0.545185
CASP1	8.84111	7.3189	-0.272602	0.170802	0.0085401	0.545185
ATG12	4.54114	4.9158	0.114371	0.167266	0.00836329	0.545185
RPTOR	5.11481	5.34417	0.063284	0.161685	0.00808425	0.543262
P4HB	223.386	257.495	0.205006	0.160737	0.00803686	0.543262
HIF1A	42.9881	51.5854	0.263024	0.160737	0.00803686	0.543262
USP10	13.449	14.1063	0.0688395	0.160359	0.00801796	0.543262
NCKAP1	9.00343	9.72627	0.111412	0.158199	0.00790995	0.543262
PEX14	8.21662	7.8165	-0.0720222	0.156988	0.00784939	0.543262
BNIP3	15.7829	17.5318	0.151604	0.154954	0.0077477	0.543262
TUSC1	5.97866	5.19833	-0.201774	0.154586	0.00772932	0.543262
DLC1	14.0886	7.44095	-0.920966	0.147905	0.00739523	0.543262
ATG7	3.49734	3.36633	-0.0550838	0.147905	0.00739523	0.543262
MYC	26.4915	24.6236	-0.105487	0.141274	0.00706371	0.543262
EIF2AK2	8.43379	9.19269	0.124305	0.139229	0.00696143	0.543262
PTK6	8.48471	11.1045	0.388205	0.133721	0.00668604	0.543262
MAPK1	13.4087	13.1916	-0.0235491	0.128861	0.00644306	0.543262
MAPK8	3.40215	3.57798	0.0726989	0.123675	0.00618377	0.543262
MAPK3	21.6479	20.4744	-0.0804063	0.113794	0.00568969	0.543262
MBTPS2	3.0842	3.32792	0.109726	0.110642	0.00553209	0.543262
MAPK9	6.7595	6.69012	-0.0148835	0.109935	0.00549676	0.543262
CDKN1A	48.415	41.2123	-0.23238	0.0992366	0.00496183	0.520992
UVRAG	4.73989	4.37092	-0.116916	0.0987178	0.00493589	0.520992
DAPK2	2.60324	1.51278	-0.783103	0.0969191	0.00484595	0.520992
CCL2	31.9584	24.4068	-0.38891	0.0967916	0.00483958	0.520992
BIRC6	5.75717	6.68076	0.214653	0.0950211	0.00475105	0.520992
BECN1	9.68775	10.1368	0.0653716	0.0938345	0.00469172	0.520992
RAB11A	27.1121	26.758	-0.018969	0.0913144	0.00456572	0.520992
HGS	9.90115	11.1437	0.170565	0.0777415	0.00388707	0.520992
FKBP1B	3.09315	2.59607	-0.252743	0.0723501	0.00361751	0.506451
SAR1A	19.5791	18.1428	-0.109915	0.0684146	0.00342073	0.499724
HDAC1	31.1338	35.1167	0.173675	0.045731	0.00228655	0.349218
PEX3	6.60165	6.23466	-0.0825143	0.0408141	0.0020407	0.326513
GABARAPL1	20.9829	19.0844	-0.136818	0.036127	0.00180635	0.303467
ATG16L1	6.11905	7.0381	0.201879	0.0333515	0.00166757	0.294897
ULK2	2.90447	2.41789	-0.264527	0.0314539	0.0015727	0.29357
CASP8	5.89914	6.42702	0.123644	0.031404	0.0015702	0.29357
GABARAPL2	27.382	24.8866	-0.13786	0.030908	0.0015454	0.29357
MAP1LC3C	2.96831	1.97509	-0.587726	0.0304674	0.00152337	0.29357
GABARAP	26.9934	25.8509	-0.0623915	0.0300321	0.00150161	0.29357
ATG2A	6.21933	6.88469	0.146633	0.0285277	0.00142638	0.29357
PPP1R15A	43.0451	28.8084	-0.579358	0.0277552	0.00138776	0.29357
TSC2	8.51211	9.44333	0.149778	0.0162068	0.00081034	0.247522
ERN1	5.39635	5.50891	0.0297827	0.0160389	0.000801946	0.247522
MTOR	5.95781	6.49972	0.125596	0.0160111	0.000800555	0.247522
PRKCQ	2.27282	1.58008	-0.524489	0.0154634	0.000773168	0.247522
PEA15	76.4596	70.8751	-0.109419	0.0139424	0.00069712	0.247522
MTMR14	8.03356	7.7423	-0.0532772	0.00779156	0.000389578	0.218164
DRAM1	49.7253	33.1881	-0.583316	0.00641782	0.000320891	0.215639
MAP1LC3A	11.2319	10.1448	-0.146859	0.00505343	0.000252671	0.212244
HSPB8	16.5513	9.38934	-0.817848	0.00485822	0.000242911	0.212244
FKBP1A	85.6247	79.5474	-0.106212	0.00383905	0.000191953	0.212244
CD46	54.6635	63.14	0.207978	0.00107716	5.38582e-05	0.180964

## Sheet: univariate cox regression
40 autophagy-related genes were pooled as prognostic factors using univariate cox regression analysis in GSE72094.
Gene symbol	HR	HR.95L	HR.95H	p value
APOL1	1.30936	1.14104	1.5025	0.000123379
ATG4A	0.00638552	0.000203021	0.200841	0.00407479
ATG10	1.60406	1.03059	2.49665	0.036309
ATG12	1.64869	1.07052	2.53911	0.0232528
ATG16L2	0.740482	0.5999	0.914007	0.00515754
ATG4A	0.577098	0.401618	0.829251	0.00295613
ATIC	1.46833	1.06105	2.03194	0.0204787
BAK1	1.35508	1.01608	1.80717	0.0385865
BIRC5	1.22773	1.07826	1.39793	0.00195124
CAPNS1	1.4391	1.07049	1.93464	0.0159013
CCR2	0.68702	0.549337	0.859211	0.00100281
CTSD	0.812312	0.678636	0.97232	0.0234545
CX3CL1	0.886866	0.797221	0.986591	0.0272263
DAPK2	0.621977	0.469954	0.823175	0.000897773
DLC1	0.811746	0.702919	0.937423	0.00451377
DRAM1	0.817474	0.707809	0.94413	0.00610234
EEF2K	0.723109	0.533313	0.980449	0.0368818
EIF2AK3	0.632134	0.443939	0.900109	0.0109717
EIF2S1	1.57467	1.1326	2.18929	0.00692287
EIF4EBP1	8.01496	1.38229	46.4734	0.0202877
EIF4G1	1.37385	1.04411	1.80771	0.0233138
FADD	1.4481	1.03716	2.02185	0.029689
GAPDH	1.49908	1.23217	1.82382	5.19e-05
GNAI3	1.69804	1.12065	2.57291	0.0125173
HSPB8	0.850089	0.728058	0.992575	0.0399543
IKBKB	0.76422	0.601734	0.970583	0.0274692
IL24	0.715093	0.53732	0.951681	0.0214722
ITGA6	1.3116	1.15269	1.4924	3.85e-05
ITGB1	1.46451	1.19548	1.79409	0.000229574
ITGB4	1.17414	1.04578	1.31825	0.0065728
MBTPS2	1.62068	1.14626	2.29146	0.00628653
NAF1	1.71366	1.02893	2.85406	0.038496
NCKAP1	1.54707	1.09595	2.18389	0.0131067
NLRC4	0.582382	0.409256	0.828747	0.00266856
NRG2	0.0622535	0.00501992	0.772023	0.0306661
PRKCD	0.602576	0.47067	0.77145	5.86e-05
RAC1	1.48536	1.09208	2.02028	0.011694
SIRT2	0.627296	0.442366	0.889536	0.00887548
SPHK1	1.2866	1.09027	1.51828	0.00285474
ST13	1.70299	1.1929	2.4312	0.00337795

## Sheet: multivariate cox regression
17 autophagy-related genes were pooled as prognostic factors using multiivariate cox regression analysis in GSE72094.
Gene	HR	HR.95L	HR.95H	p value
APOL1	5.03404	1.97167	12.8528	0.000726206
ATG12	29.5661	1.14064	766.372	0.0414304
ATG4A	0.00863011	0.000280382	0.265634	0.00656478
BAK1	8.01496	1.38229	46.4734	0.0202877
BIRC5	9.14941	2.54011	32.956	0.000709901
CAPNS1	15.4009	2.05009	115.697	0.00786743
CASP1	0.159839	0.0360012	0.709659	0.0159121
CCR2	0.507282	0.30454	0.844996	0.00913684
CTSD	0.375414	0.149855	0.94048	0.0365345
EIF2AK3	0.0670096	0.00356019	1.26125	0.0710795
ITGB1	9.5252	2.19191	41.3928	0.00263922
MAP1LC3C	0.375414	0.149855	0.94048	0.0365345
MAPK8	33.5091	1.01227	1109.25	0.0492069
MBTPS2	23.0042	2.90578	182.117	0.00297348
PRKCQ	0.228648	0.080458	0.649777	0.00562293
SPHK1	2.83642	1.03223	7.79405	0.0432305
ST13	23.3579	1.50529	362.449	0.0243026
